# Supplementary material for: Loss of Corticostriatal Mu-Opioid Receptors in α-Synuclein Transgenic Mouse Brains
Source: Life (Basel). 2022 Jan 3;12(1):63. doi: 10.3390/life12010063 (PMC8781165; doi:10.3390/life12010063)
Supplement: Supplementary file 1 [file life-12-00063-s001.zip]

Archive with 1 entries (1 files):
- life-1490141-supplementary.pdf
